# Supplementary material for: Analysis of Pollutant Accumulation in the Invasive Bivalve Perna viridis: Current Status in the Colombian Caribbean 2020–2023
Source: Toxics. 2025 Jan 22;13(2):77. doi: 10.3390/toxics13020077 (PMC11861876; doi:10.3390/toxics13020077)
Supplement: Supplementary file 1 [file toxics-13-00077-s001.zip]

Archive with 1 entries (1 files):
- toxics-3390642-supplementary.xlsx
