# Supplementary material for: Analysis of Pollutant Accumulation in the Invasive Bivalve Perna viridis: Current Status in the Colombian Caribbean 2020–2023
Source: Toxics. 2025 Jan 22;13(2):77. doi: 10.3390/toxics13020077 (PMC11861876; doi:10.3390/toxics13020077)
Supplement: Supplementary file 1 [file toxics-13-00077-s001.zip › toxics-3390642-supplementary.xlsx]

## Sheet: Table S1_Cd
Table S1. Pairwise multiple comparisons of the ranked data for year, season, and sampling sites for Cadmium (Cd) using Dunn's test with Bonferroni correction
Samplig code	CB_20_R	VM_22_R	VM_22_T	CB_22_R	CB_22_T	VM_23_D	VM_23_R	VM_23_T	CB_23_D	CB_23_R
VM_22_R	2.10774
	0.964
VM_22_T	1.24903	-0.661679
	1	1
CB_22_R	0.359088	-1.63227	-0.868229
	1	1	1
CB_22_T	-0.510412	-2.28523	-1.48721	-0.727538
	1	0.6132	1	1
VM_23_D	2.5294	0.62545	1.21728	2.11286	2.67916
	0.3142	1	1	0.9518	0.203
VM_23_R	6.82793	3.43552	4.12218	5.73488	6.63186	2.40533
	0.0000*	0.0163*	0.0010*	0.0000*	0.0000*	0.4443
VM_23_T	9.0282	3.51414	4.33486	6.71475	8.13843	2.24935	-0.62757
	0.0000*	0.0121*	0.0004*	0.0000*	0.0000*	0.6735	1
CB_23_D	5.02615	1.25597	2.05398	3.71158	4.7948	0.353338	-2.891	-3.08427
	0.0000*	1	1	0.0057*	0.0000*	1	0.1056	0.0561
CB_23_R	5.55733	1.88695	2.65099	4.31015	5.33528	0.934873	-2.03507	-1.89586	0.896161
	0.0000*	1	0.2207	0.0004*	0.0000*	1	1	1	1
CB_23_T	7.19009	1.41748	2.3145	4.53451	6.10972	0.388629	-3.29436	-4.0573	0.00873	-1.08524
	0.0000*	1	0.5676	0.0002*	0.0000*	1	0.0271	0.0014*	1	1
alpha = 0.05
Reject Ho if p <= alpha/2

## Sheet: Table S2_Pb
Table S2. Pairwise multiple comparisons of the ranked data for year, season, and sampling sites for Lead(Pb) using Dunn's test with Bonferroni correction
Samplig code	CB_20_R	VM_22_R	VM_22_T	CB_22_R	CB_22_T	VM_23_D	VM_23_R	VM_23_T	CB_23_D	CB_23_R
VM_22_R	0.124832
	1
VM_22_T	-1.8367	-1.51146
	1	1
CB_22_R	1.33975	0.795943	2.54123
	1	1	0.3038
CB_22_T	-2.23856	-1.5478	0.275096	-2.9824
	0.6926	1	1	0.0786
VM_23_D	2.50198	1.96955	3.32144	1.51272	3.59969
	0.3396	1	0.0246*	1	0.0088*
VM_23_R	-3.54672	-2.75986	-1.19135	-4.06526	-1.75322	-4.47808
	0.0107*	0.159	1	0.0013*	1	0.0002*
VM_23_T	2.06418	1.14474	3.01948	0.369373	3.79773	-1.34829	4.70971
	1	1	0.0696	1	0.0040*	1	0.0001*
SP_23_D	4.53561	2.78497	4.60787	2.44902	5.8666	0.11067	6.33028	2.3862
	0.0002*	0.1472	0.0001*	0.3939	0.0000*	1	0.0000*	0.4681
SP_23_R	-0.16513	-0.222864	1.52242	-1.24778	1.64847	-2.39503	2.99418	-1.76443	-3.78295
	1	1	1	1	1	0.457	0.0757	1	0.0043*
SP_23_T	-2.95785	-1.61929	0.429757	-3.47349	0.18474	-3.81142	2.13086	-4.80579	-7.28003	-1.84658
	0.0852	1	1	0.0141*	1	0.0038*	0.9103	0.0000*	0.0000*	1
alpha = 0.0	5
Reject Ho i	f p <= alp	ha/2
>

## Sheet: Table S3_Hg
Table S3. Pairwise multiple comparisons of the ranked data for year, season, and sampling sites for Mercury (Hg) using Dunn's test with Bonferroni correction
Samplig code	CB_20_R	VM_22_R	VM_22_T	CB_22_R	CB_22_T	VM_23_D	VM_23_R	VM_23_T	CB_23_D	CB_23_R
VM_22_R	-0.465944
	1
VM_22_T	-1.34416	-0.676714
	1	1
CB_22_R	2.08078	1.82327	2.60467
	1	1	0.2529
CB_22_T	-2.19405	-0.970309	-0.154161	-3.60357
	0.7764	1	1	0.0086*
VM_23_D	0.247617	0.524568	1.12984	-0.992514	1.43664
	1	1	1	1	1
VM_23_R	5.77228	4.70179	5.40405	3.5833	6.79741	3.6332
	0.0000*	0.0001*	0.0000*	0.0093*	0.0000*	0.0077*
VM_23_T	3.35281	2.4985	3.33786	0.688353	4.85223	1.5051	-3.30829
	0.0220*	0.343	0.0232*	1	0.0000*	1	0.0258
CB_23_D	1.40717	1.33304	2.14919	-0.716166	3.11875	0.535829	-4.36419	-1.56478
	1	1	0.8695	1	0.0499	1	0.0004*	1
CB_23_R	1.90979	1.70751	2.48891	-0.14178	3.452	0.89226	-3.70501	-0.846868	0.564597
	1	1	0.3524	1	0.0153*	1	0.0058*	1	1
CB_23_T	8.61025	4.82085	5.73825	3.64553	9.06068	3.33237	-1.41769	3.49922	5.09232	3.83039
	0.0000*	0.0000*	0.0000*	0.0073*	0.0000*	0.0237*	1	0.0128*	0.0000*	0.0035*
alpha = 0.05
Reject Ho if p <= alpha/2

## Sheet: Table S4_Se
Table S4. Pairwise multiple comparisons of the ranked data for year, season, and sampling sites for Selenium (Se) using Dunn's test with Bonferroni correction
Samplig code	CB_20_R	VM_22_R	VM_22_T	CB_22_R	CB_22_T	VM_23_D	VM_23_R	VM_23_T	CB_23_D	CB_23_R
VM_22_R	1.00101
	1
VM_22_T	-0.80748	-1.39354
	1	1
CB_22_R	1.46094	0.098399	1.70752
	1	1	1
CB_22_T	-0.471423	-1.23179	0.448884	-1.67296
	1	1	1	1
VM_23_D	2.53145	1.38989	2.63631	1.46873	2.65975
	0.3124	1	0.2305	1	0.215
VM_23_R	5.79461	3.5455	4.99165	4.04407	5.65405	1.71569
	0.0000*	0.0108*	0.0000*	0.0014*	0.0000*	1
VM_23_T	8.62691	4.32616	6.05463	5.38005	7.76181	2.03852	0.093768
	0.0000*	0.0004*	0.0000*	0.0000*	0.0000*	1	1
CB_23_D	4.79576	2.13711	3.81779	2.55018	4.56151	0.225205	-2.09521	-2.95355
	0.0000*	0.8962	0.0037*	0.2961	0.0001*	1	0.9942	0.0864
CB_23_R	5.56054	2.87384	4.48296	3.39921	5.30687	0.934874	-1.1262	-1.57962	1.08373
	0.0000*	0.1115	0.0002*	0.0186*	0.0000*	1	1	1	1
CB_23_T	7.48939	2.72424	4.61341	3.54823	6.29767	0.511224	-2.0465	-3.35539	0.49352	-0.883795
	0.0000*	0.1772	0.0001*	0.0107*	0.0000*	1	1	0.0218*	1	1
alpha = 0.0	5
Reject Ho i	f p <= alp	ha/2
